# Supplementary material for: Nondestructive cellular-level 3D observation of mouse kidney using laboratory-based X-ray microscopy with paraffin-mediated contrast enhancement
Source: Sci Rep. 2022 Jun 8;12:9436. doi: 10.1038/s41598-022-13394-9 (PMC9177607; doi:10.1038/s41598-022-13394-9)
Supplement: Supplementary file 3 — Supplementary Information 3. [file 41598_2022_13394_MOESM3_ESM.zip]

Archive with 200 entries (200 files):
- Supplementary Figure S2/Supplementary_Figure_S2_001.tif
- Supplementary Figure S2/Supplementary_Figure_S2_002.tif
- Supplementary Figure S2/Supplementary_Figure_S2_003.tif
- Supplementary Figure S2/Supplementary_Figure_S2_004.tif
- Supplementary Figure S2/Supplementary_Figure_S2_005.tif
- Supplementary Figure S2/Supplementary_Figure_S2_006.tif
- Supplementary Figure S2/Supplementary_Figure_S2_007.tif
- Supplementary Figure S2/Supplementary_Figure_S2_008.tif
- Supplementary Figure S2/Supplementary_Figure_S2_009.tif
- Supplementary Figure S2/Supplementary_Figure_S2_010.tif
- Supplementary Figure S2/Supplementary_Figure_S2_011.tif
- Supplementary Figure S2/Supplementary_Figure_S2_012.tif
- Supplementary Figure S2/Supplementary_Figure_S2_013.tif
- Supplementary Figure S2/Supplementary_Figure_S2_014.tif
- Supplementary Figure S2/Supplementary_Figure_S2_015.tif
- Supplementary Figure S2/Supplementary_Figure_S2_016.tif
- Supplementary Figure S2/Supplementary_Figure_S2_017.tif
- Supplementary Figure S2/Supplementary_Figure_S2_018.tif
- Supplementary Figure S2/Supplementary_Figure_S2_019.tif
- Supplementary Figure S2/Supplementary_Figure_S2_020.tif
- Supplementary Figure S2/Supplementary_Figure_S2_021.tif
- Supplementary Figure S2/Supplementary_Figure_S2_022.tif
- Supplementary Figure S2/Supplementary_Figure_S2_023.tif
- Supplementary Figure S2/Supplementary_Figure_S2_024.tif
- Supplementary Figure S2/Supplementary_Figure_S2_025.tif
- Supplementary Figure S2/Supplementary_Figure_S2_026.tif
- Supplementary Figure S2/Supplementary_Figure_S2_027.tif
- Supplementary Figure S2/Supplementary_Figure_S2_028.tif
- Supplementary Figure S2/Supplementary_Figure_S2_029.tif
- Supplementary Figure S2/Supplementary_Figure_S2_030.tif
- Supplementary Figure S2/Supplementary_Figure_S2_031.tif
- Supplementary Figure S2/Supplementary_Figure_S2_032.tif
- Supplementary Figure S2/Supplementary_Figure_S2_033.tif
- Supplementary Figure S2/Supplementary_Figure_S2_034.tif
- Supplementary Figure S2/Supplementary_Figure_S2_035.tif
- Supplementary Figure S2/Supplementary_Figure_S2_036.tif
- Supplementary Figure S2/Supplementary_Figure_S2_037.tif
- Supplementary Figure S2/Supplementary_Figure_S2_038.tif
- Supplementary Figure S2/Supplementary_Figure_S2_039.tif
- Supplementary Figure S2/Supplementary_Figure_S2_040.tif
- Supplementary Figure S2/Supplementary_Figure_S2_041.tif
- Supplementary Figure S2/Supplementary_Figure_S2_042.tif
- Supplementary Figure S2/Supplementary_Figure_S2_043.tif
- Supplementary Figure S2/Supplementary_Figure_S2_044.tif
- Supplementary Figure S2/Supplementary_Figure_S2_045.tif
- Supplementary Figure S2/Supplementary_Figure_S2_046.tif
- Supplementary Figure S2/Supplementary_Figure_S2_047.tif
- Supplementary Figure S2/Supplementary_Figure_S2_048.tif
- Supplementary Figure S2/Supplementary_Figure_S2_049.tif
- Supplementary Figure S2/Supplementary_Figure_S2_050.tif
- Supplementary Figure S2/Supplementary_Figure_S2_051.tif
- Supplementary Figure S2/Supplementary_Figure_S2_052.tif
- Supplementary Figure S2/Supplementary_Figure_S2_053.tif
- Supplementary Figure S2/Supplementary_Figure_S2_054.tif
- Supplementary Figure S2/Supplementary_Figure_S2_055.tif
- Supplementary Figure S2/Supplementary_Figure_S2_056.tif
- Supplementary Figure S2/Supplementary_Figure_S2_057.tif
- Supplementary Figure S2/Supplementary_Figure_S2_058.tif
- Supplementary Figure S2/Supplementary_Figure_S2_059.tif
- Supplementary Figure S2/Supplementary_Figure_S2_060.tif
- Supplementary Figure S2/Supplementary_Figure_S2_061.tif
- Supplementary Figure S2/Supplementary_Figure_S2_062.tif
- Supplementary Figure S2/Supplementary_Figure_S2_063.tif
- Supplementary Figure S2/Supplementary_Figure_S2_064.tif
- Supplementary Figure S2/Supplementary_Figure_S2_065.tif
- Supplementary Figure S2/Supplementary_Figure_S2_066.tif
- Supplementary Figure S2/Supplementary_Figure_S2_067.tif
- Supplementary Figure S2/Supplementary_Figure_S2_068.tif
- Supplementary Figure S2/Supplementary_Figure_S2_069.tif
- Supplementary Figure S2/Supplementary_Figure_S2_070.tif
- Supplementary Figure S2/Supplementary_Figure_S2_071.tif
- Supplementary Figure S2/Supplementary_Figure_S2_072.tif
- Supplementary Figure S2/Supplementary_Figure_S2_073.tif
- Supplementary Figure S2/Supplementary_Figure_S2_074.tif
- Supplementary Figure S2/Supplementary_Figure_S2_075.tif
- Supplementary Figure S2/Supplementary_Figure_S2_076.tif
- Supplementary Figure S2/Supplementary_Figure_S2_077.tif
- Supplementary Figure S2/Supplementary_Figure_S2_078.tif
- Supplementary Figure S2/Supplementary_Figure_S2_079.tif
- Supplementary Figure S2/Supplementary_Figure_S2_080.tif
- Supplementary Figure S2/Supplementary_Figure_S2_081.tif
- Supplementary Figure S2/Supplementary_Figure_S2_082.tif
- Supplementary Figure S2/Supplementary_Figure_S2_083.tif
- Supplementary Figure S2/Supplementary_Figure_S2_084.tif
- Supplementary Figure S2/Supplementary_Figure_S2_085.tif
- Supplementary Figure S2/Supplementary_Figure_S2_086.tif
- Supplementary Figure S2/Supplementary_Figure_S2_087.tif
- Supplementary Figure S2/Supplementary_Figure_S2_088.tif
- Supplementary Figure S2/Supplementary_Figure_S2_089.tif
- Supplementary Figure S2/Supplementary_Figure_S2_090.tif
- Supplementary Figure S2/Supplementary_Figure_S2_091.tif
- Supplementary Figure S2/Supplementary_Figure_S2_092.tif
- Supplementary Figure S2/Supplementary_Figure_S2_093.tif
- Supplementary Figure S2/Supplementary_Figure_S2_094.tif
- Supplementary Figure S2/Supplementary_Figure_S2_095.tif
- Supplementary Figure S2/Supplementary_Figure_S2_096.tif
- Supplementary Figure S2/Supplementary_Figure_S2_097.tif
- Supplementary Figure S2/Supplementary_Figure_S2_098.tif
- Supplementary Figure S2/Supplementary_Figure_S2_099.tif
- Supplementary Figure S2/Supplementary_Figure_S2_100.tif
- Supplementary Figure S2/Supplementary_Figure_S2_101.tif
- Supplementary Figure S2/Supplementary_Figure_S2_102.tif
- Supplementary Figure S2/Supplementary_Figure_S2_103.tif
- Supplementary Figure S2/Supplementary_Figure_S2_104.tif
- Supplementary Figure S2/Supplementary_Figure_S2_105.tif
- Supplementary Figure S2/Supplementary_Figure_S2_106.tif
- Supplementary Figure S2/Supplementary_Figure_S2_107.tif
- Supplementary Figure S2/Supplementary_Figure_S2_108.tif
- Supplementary Figure S2/Supplementary_Figure_S2_109.tif
- Supplementary Figure S2/Supplementary_Figure_S2_110.tif
- Supplementary Figure S2/Supplementary_Figure_S2_111.tif
- Supplementary Figure S2/Supplementary_Figure_S2_112.tif
- Supplementary Figure S2/Supplementary_Figure_S2_113.tif
- Supplementary Figure S2/Supplementary_Figure_S2_114.tif
- Supplementary Figure S2/Supplementary_Figure_S2_115.tif
- Supplementary Figure S2/Supplementary_Figure_S2_116.tif
- Supplementary Figure S2/Supplementary_Figure_S2_117.tif
- Supplementary Figure S2/Supplementary_Figure_S2_118.tif
- Supplementary Figure S2/Supplementary_Figure_S2_119.tif
- Supplementary Figure S2/Supplementary_Figure_S2_120.tif
- Supplementary Figure S2/Supplementary_Figure_S2_121.tif
- Supplementary Figure S2/Supplementary_Figure_S2_122.tif
- Supplementary Figure S2/Supplementary_Figure_S2_123.tif
- Supplementary Figure S2/Supplementary_Figure_S2_124.tif
- Supplementary Figure S2/Supplementary_Figure_S2_125.tif
- Supplementary Figure S2/Supplementary_Figure_S2_126.tif
- Supplementary Figure S2/Supplementary_Figure_S2_127.tif
- Supplementary Figure S2/Supplementary_Figure_S2_128.tif
- Supplementary Figure S2/Supplementary_Figure_S2_129.tif
- Supplementary Figure S2/Supplementary_Figure_S2_130.tif
- Supplementary Figure S2/Supplementary_Figure_S2_131.tif
- Supplementary Figure S2/Supplementary_Figure_S2_132.tif
- Supplementary Figure S2/Supplementary_Figure_S2_133.tif
- Supplementary Figure S2/Supplementary_Figure_S2_134.tif
- Supplementary Figure S2/Supplementary_Figure_S2_135.tif
- Supplementary Figure S2/Supplementary_Figure_S2_136.tif
- Supplementary Figure S2/Supplementary_Figure_S2_137.tif
- Supplementary Figure S2/Supplementary_Figure_S2_138.tif
- Supplementary Figure S2/Supplementary_Figure_S2_139.tif
- Supplementary Figure S2/Supplementary_Figure_S2_140.tif
- Supplementary Figure S2/Supplementary_Figure_S2_141.tif
- Supplementary Figure S2/Supplementary_Figure_S2_142.tif
- Supplementary Figure S2/Supplementary_Figure_S2_143.tif
- Supplementary Figure S2/Supplementary_Figure_S2_144.tif
- Supplementary Figure S2/Supplementary_Figure_S2_145.tif
- Supplementary Figure S2/Supplementary_Figure_S2_146.tif
- Supplementary Figure S2/Supplementary_Figure_S2_147.tif
- Supplementary Figure S2/Supplementary_Figure_S2_148.tif
- Supplementary Figure S2/Supplementary_Figure_S2_149.tif
- Supplementary Figure S2/Supplementary_Figure_S2_150.tif
- Supplementary Figure S2/Supplementary_Figure_S2_151.tif
- Supplementary Figure S2/Supplementary_Figure_S2_152.tif
- Supplementary Figure S2/Supplementary_Figure_S2_153.tif
- Supplementary Figure S2/Supplementary_Figure_S2_154.tif
- Supplementary Figure S2/Supplementary_Figure_S2_155.tif
- Supplementary Figure S2/Supplementary_Figure_S2_156.tif
- Supplementary Figure S2/Supplementary_Figure_S2_157.tif
- Supplementary Figure S2/Supplementary_Figure_S2_158.tif
- Supplementary Figure S2/Supplementary_Figure_S2_159.tif
- Supplementary Figure S2/Supplementary_Figure_S2_160.tif
- Supplementary Figure S2/Supplementary_Figure_S2_161.tif
- Supplementary Figure S2/Supplementary_Figure_S2_162.tif
- Supplementary Figure S2/Supplementary_Figure_S2_163.tif
- Supplementary Figure S2/Supplementary_Figure_S2_164.tif
- Supplementary Figure S2/Supplementary_Figure_S2_165.tif
- Supplementary Figure S2/Supplementary_Figure_S2_166.tif
- Supplementary Figure S2/Supplementary_Figure_S2_167.tif
- Supplementary Figure S2/Supplementary_Figure_S2_168.tif
- Supplementary Figure S2/Supplementary_Figure_S2_169.tif
- Supplementary Figure S2/Supplementary_Figure_S2_170.tif
- Supplementary Figure S2/Supplementary_Figure_S2_171.tif
- Supplementary Figure S2/Supplementary_Figure_S2_172.tif
- Supplementary Figure S2/Supplementary_Figure_S2_173.tif
- Supplementary Figure S2/Supplementary_Figure_S2_174.tif
- Supplementary Figure S2/Supplementary_Figure_S2_175.tif
- Supplementary Figure S2/Supplementary_Figure_S2_176.tif
- Supplementary Figure S2/Supplementary_Figure_S2_177.tif
- Supplementary Figure S2/Supplementary_Figure_S2_178.tif
- Supplementary Figure S2/Supplementary_Figure_S2_179.tif
- Supplementary Figure S2/Supplementary_Figure_S2_180.tif
- Supplementary Figure S2/Supplementary_Figure_S2_181.tif
- Supplementary Figure S2/Supplementary_Figure_S2_182.tif
- Supplementary Figure S2/Supplementary_Figure_S2_183.tif
- Supplementary Figure S2/Supplementary_Figure_S2_184.tif
- Supplementary Figure S2/Supplementary_Figure_S2_185.tif
- Supplementary Figure S2/Supplementary_Figure_S2_186.tif
- Supplementary Figure S2/Supplementary_Figure_S2_187.tif
- Supplementary Figure S2/Supplementary_Figure_S2_188.tif
- Supplementary Figure S2/Supplementary_Figure_S2_189.tif
- Supplementary Figure S2/Supplementary_Figure_S2_190.tif
- Supplementary Figure S2/Supplementary_Figure_S2_191.tif
- Supplementary Figure S2/Supplementary_Figure_S2_192.tif
- Supplementary Figure S2/Supplementary_Figure_S2_193.tif
- Supplementary Figure S2/Supplementary_Figure_S2_194.tif
- Supplementary Figure S2/Supplementary_Figure_S2_195.tif
- Supplementary Figure S2/Supplementary_Figure_S2_196.tif
- Supplementary Figure S2/Supplementary_Figure_S2_197.tif
- Supplementary Figure S2/Supplementary_Figure_S2_198.tif
- Supplementary Figure S2/Supplementary_Figure_S2_199.tif
- Supplementary Figure S2/Supplementary_Figure_S2_200.tif
