# Supplementary material for: Nondestructive cellular-level 3D observation of mouse kidney using laboratory-based X-ray microscopy with paraffin-mediated contrast enhancement
Source: Sci Rep. 2022 Jun 8;12:9436. doi: 10.1038/s41598-022-13394-9 (PMC9177607; doi:10.1038/s41598-022-13394-9)
Supplement: Supplementary file 4 — Supplementary Information 4. [file 41598_2022_13394_MOESM4_ESM.zip]

Archive with 200 entries (200 files):
- Supplementary Figure S3/Supplementary_Figure_S3_001.tif
- Supplementary Figure S3/Supplementary_Figure_S3_002.tif
- Supplementary Figure S3/Supplementary_Figure_S3_003.tif
- Supplementary Figure S3/Supplementary_Figure_S3_004.tif
- Supplementary Figure S3/Supplementary_Figure_S3_005.tif
- Supplementary Figure S3/Supplementary_Figure_S3_006.tif
- Supplementary Figure S3/Supplementary_Figure_S3_007.tif
- Supplementary Figure S3/Supplementary_Figure_S3_008.tif
- Supplementary Figure S3/Supplementary_Figure_S3_009.tif
- Supplementary Figure S3/Supplementary_Figure_S3_010.tif
- Supplementary Figure S3/Supplementary_Figure_S3_011.tif
- Supplementary Figure S3/Supplementary_Figure_S3_012.tif
- Supplementary Figure S3/Supplementary_Figure_S3_013.tif
- Supplementary Figure S3/Supplementary_Figure_S3_014.tif
- Supplementary Figure S3/Supplementary_Figure_S3_015.tif
- Supplementary Figure S3/Supplementary_Figure_S3_016.tif
- Supplementary Figure S3/Supplementary_Figure_S3_017.tif
- Supplementary Figure S3/Supplementary_Figure_S3_018.tif
- Supplementary Figure S3/Supplementary_Figure_S3_019.tif
- Supplementary Figure S3/Supplementary_Figure_S3_020.tif
- Supplementary Figure S3/Supplementary_Figure_S3_021.tif
- Supplementary Figure S3/Supplementary_Figure_S3_022.tif
- Supplementary Figure S3/Supplementary_Figure_S3_023.tif
- Supplementary Figure S3/Supplementary_Figure_S3_024.tif
- Supplementary Figure S3/Supplementary_Figure_S3_025.tif
- Supplementary Figure S3/Supplementary_Figure_S3_026.tif
- Supplementary Figure S3/Supplementary_Figure_S3_027.tif
- Supplementary Figure S3/Supplementary_Figure_S3_028.tif
- Supplementary Figure S3/Supplementary_Figure_S3_029.tif
- Supplementary Figure S3/Supplementary_Figure_S3_030.tif
- Supplementary Figure S3/Supplementary_Figure_S3_031.tif
- Supplementary Figure S3/Supplementary_Figure_S3_032.tif
- Supplementary Figure S3/Supplementary_Figure_S3_033.tif
- Supplementary Figure S3/Supplementary_Figure_S3_034.tif
- Supplementary Figure S3/Supplementary_Figure_S3_035.tif
- Supplementary Figure S3/Supplementary_Figure_S3_036.tif
- Supplementary Figure S3/Supplementary_Figure_S3_037.tif
- Supplementary Figure S3/Supplementary_Figure_S3_038.tif
- Supplementary Figure S3/Supplementary_Figure_S3_039.tif
- Supplementary Figure S3/Supplementary_Figure_S3_040.tif
- Supplementary Figure S3/Supplementary_Figure_S3_041.tif
- Supplementary Figure S3/Supplementary_Figure_S3_042.tif
- Supplementary Figure S3/Supplementary_Figure_S3_043.tif
- Supplementary Figure S3/Supplementary_Figure_S3_044.tif
- Supplementary Figure S3/Supplementary_Figure_S3_045.tif
- Supplementary Figure S3/Supplementary_Figure_S3_046.tif
- Supplementary Figure S3/Supplementary_Figure_S3_047.tif
- Supplementary Figure S3/Supplementary_Figure_S3_048.tif
- Supplementary Figure S3/Supplementary_Figure_S3_049.tif
- Supplementary Figure S3/Supplementary_Figure_S3_050.tif
- Supplementary Figure S3/Supplementary_Figure_S3_051.tif
- Supplementary Figure S3/Supplementary_Figure_S3_052.tif
- Supplementary Figure S3/Supplementary_Figure_S3_053.tif
- Supplementary Figure S3/Supplementary_Figure_S3_054.tif
- Supplementary Figure S3/Supplementary_Figure_S3_055.tif
- Supplementary Figure S3/Supplementary_Figure_S3_056.tif
- Supplementary Figure S3/Supplementary_Figure_S3_057.tif
- Supplementary Figure S3/Supplementary_Figure_S3_058.tif
- Supplementary Figure S3/Supplementary_Figure_S3_059.tif
- Supplementary Figure S3/Supplementary_Figure_S3_060.tif
- Supplementary Figure S3/Supplementary_Figure_S3_061.tif
- Supplementary Figure S3/Supplementary_Figure_S3_062.tif
- Supplementary Figure S3/Supplementary_Figure_S3_063.tif
- Supplementary Figure S3/Supplementary_Figure_S3_064.tif
- Supplementary Figure S3/Supplementary_Figure_S3_065.tif
- Supplementary Figure S3/Supplementary_Figure_S3_066.tif
- Supplementary Figure S3/Supplementary_Figure_S3_067.tif
- Supplementary Figure S3/Supplementary_Figure_S3_068.tif
- Supplementary Figure S3/Supplementary_Figure_S3_069.tif
- Supplementary Figure S3/Supplementary_Figure_S3_070.tif
- Supplementary Figure S3/Supplementary_Figure_S3_071.tif
- Supplementary Figure S3/Supplementary_Figure_S3_072.tif
- Supplementary Figure S3/Supplementary_Figure_S3_073.tif
- Supplementary Figure S3/Supplementary_Figure_S3_074.tif
- Supplementary Figure S3/Supplementary_Figure_S3_075.tif
- Supplementary Figure S3/Supplementary_Figure_S3_076.tif
- Supplementary Figure S3/Supplementary_Figure_S3_077.tif
- Supplementary Figure S3/Supplementary_Figure_S3_078.tif
- Supplementary Figure S3/Supplementary_Figure_S3_079.tif
- Supplementary Figure S3/Supplementary_Figure_S3_080.tif
- Supplementary Figure S3/Supplementary_Figure_S3_081.tif
- Supplementary Figure S3/Supplementary_Figure_S3_082.tif
- Supplementary Figure S3/Supplementary_Figure_S3_083.tif
- Supplementary Figure S3/Supplementary_Figure_S3_084.tif
- Supplementary Figure S3/Supplementary_Figure_S3_085.tif
- Supplementary Figure S3/Supplementary_Figure_S3_086.tif
- Supplementary Figure S3/Supplementary_Figure_S3_087.tif
- Supplementary Figure S3/Supplementary_Figure_S3_088.tif
- Supplementary Figure S3/Supplementary_Figure_S3_089.tif
- Supplementary Figure S3/Supplementary_Figure_S3_090.tif
- Supplementary Figure S3/Supplementary_Figure_S3_091.tif
- Supplementary Figure S3/Supplementary_Figure_S3_092.tif
- Supplementary Figure S3/Supplementary_Figure_S3_093.tif
- Supplementary Figure S3/Supplementary_Figure_S3_094.tif
- Supplementary Figure S3/Supplementary_Figure_S3_095.tif
- Supplementary Figure S3/Supplementary_Figure_S3_096.tif
- Supplementary Figure S3/Supplementary_Figure_S3_097.tif
- Supplementary Figure S3/Supplementary_Figure_S3_098.tif
- Supplementary Figure S3/Supplementary_Figure_S3_099.tif
- Supplementary Figure S3/Supplementary_Figure_S3_100.tif
- Supplementary Figure S3/Supplementary_Figure_S3_101.tif
- Supplementary Figure S3/Supplementary_Figure_S3_102.tif
- Supplementary Figure S3/Supplementary_Figure_S3_103.tif
- Supplementary Figure S3/Supplementary_Figure_S3_104.tif
- Supplementary Figure S3/Supplementary_Figure_S3_105.tif
- Supplementary Figure S3/Supplementary_Figure_S3_106.tif
- Supplementary Figure S3/Supplementary_Figure_S3_107.tif
- Supplementary Figure S3/Supplementary_Figure_S3_108.tif
- Supplementary Figure S3/Supplementary_Figure_S3_109.tif
- Supplementary Figure S3/Supplementary_Figure_S3_110.tif
- Supplementary Figure S3/Supplementary_Figure_S3_111.tif
- Supplementary Figure S3/Supplementary_Figure_S3_112.tif
- Supplementary Figure S3/Supplementary_Figure_S3_113.tif
- Supplementary Figure S3/Supplementary_Figure_S3_114.tif
- Supplementary Figure S3/Supplementary_Figure_S3_115.tif
- Supplementary Figure S3/Supplementary_Figure_S3_116.tif
- Supplementary Figure S3/Supplementary_Figure_S3_117.tif
- Supplementary Figure S3/Supplementary_Figure_S3_118.tif
- Supplementary Figure S3/Supplementary_Figure_S3_119.tif
- Supplementary Figure S3/Supplementary_Figure_S3_120.tif
- Supplementary Figure S3/Supplementary_Figure_S3_121.tif
- Supplementary Figure S3/Supplementary_Figure_S3_122.tif
- Supplementary Figure S3/Supplementary_Figure_S3_123.tif
- Supplementary Figure S3/Supplementary_Figure_S3_124.tif
- Supplementary Figure S3/Supplementary_Figure_S3_125.tif
- Supplementary Figure S3/Supplementary_Figure_S3_126.tif
- Supplementary Figure S3/Supplementary_Figure_S3_127.tif
- Supplementary Figure S3/Supplementary_Figure_S3_128.tif
- Supplementary Figure S3/Supplementary_Figure_S3_129.tif
- Supplementary Figure S3/Supplementary_Figure_S3_130.tif
- Supplementary Figure S3/Supplementary_Figure_S3_131.tif
- Supplementary Figure S3/Supplementary_Figure_S3_132.tif
- Supplementary Figure S3/Supplementary_Figure_S3_133.tif
- Supplementary Figure S3/Supplementary_Figure_S3_134.tif
- Supplementary Figure S3/Supplementary_Figure_S3_135.tif
- Supplementary Figure S3/Supplementary_Figure_S3_136.tif
- Supplementary Figure S3/Supplementary_Figure_S3_137.tif
- Supplementary Figure S3/Supplementary_Figure_S3_138.tif
- Supplementary Figure S3/Supplementary_Figure_S3_139.tif
- Supplementary Figure S3/Supplementary_Figure_S3_140.tif
- Supplementary Figure S3/Supplementary_Figure_S3_141.tif
- Supplementary Figure S3/Supplementary_Figure_S3_142.tif
- Supplementary Figure S3/Supplementary_Figure_S3_143.tif
- Supplementary Figure S3/Supplementary_Figure_S3_144.tif
- Supplementary Figure S3/Supplementary_Figure_S3_145.tif
- Supplementary Figure S3/Supplementary_Figure_S3_146.tif
- Supplementary Figure S3/Supplementary_Figure_S3_147.tif
- Supplementary Figure S3/Supplementary_Figure_S3_148.tif
- Supplementary Figure S3/Supplementary_Figure_S3_149.tif
- Supplementary Figure S3/Supplementary_Figure_S3_150.tif
- Supplementary Figure S3/Supplementary_Figure_S3_151.tif
- Supplementary Figure S3/Supplementary_Figure_S3_152.tif
- Supplementary Figure S3/Supplementary_Figure_S3_153.tif
- Supplementary Figure S3/Supplementary_Figure_S3_154.tif
- Supplementary Figure S3/Supplementary_Figure_S3_155.tif
- Supplementary Figure S3/Supplementary_Figure_S3_156.tif
- Supplementary Figure S3/Supplementary_Figure_S3_157.tif
- Supplementary Figure S3/Supplementary_Figure_S3_158.tif
- Supplementary Figure S3/Supplementary_Figure_S3_159.tif
- Supplementary Figure S3/Supplementary_Figure_S3_160.tif
- Supplementary Figure S3/Supplementary_Figure_S3_161.tif
- Supplementary Figure S3/Supplementary_Figure_S3_162.tif
- Supplementary Figure S3/Supplementary_Figure_S3_163.tif
- Supplementary Figure S3/Supplementary_Figure_S3_164.tif
- Supplementary Figure S3/Supplementary_Figure_S3_165.tif
- Supplementary Figure S3/Supplementary_Figure_S3_166.tif
- Supplementary Figure S3/Supplementary_Figure_S3_167.tif
- Supplementary Figure S3/Supplementary_Figure_S3_168.tif
- Supplementary Figure S3/Supplementary_Figure_S3_169.tif
- Supplementary Figure S3/Supplementary_Figure_S3_170.tif
- Supplementary Figure S3/Supplementary_Figure_S3_171.tif
- Supplementary Figure S3/Supplementary_Figure_S3_172.tif
- Supplementary Figure S3/Supplementary_Figure_S3_173.tif
- Supplementary Figure S3/Supplementary_Figure_S3_174.tif
- Supplementary Figure S3/Supplementary_Figure_S3_175.tif
- Supplementary Figure S3/Supplementary_Figure_S3_176.tif
- Supplementary Figure S3/Supplementary_Figure_S3_177.tif
- Supplementary Figure S3/Supplementary_Figure_S3_178.tif
- Supplementary Figure S3/Supplementary_Figure_S3_179.tif
- Supplementary Figure S3/Supplementary_Figure_S3_180.tif
- Supplementary Figure S3/Supplementary_Figure_S3_181.tif
- Supplementary Figure S3/Supplementary_Figure_S3_182.tif
- Supplementary Figure S3/Supplementary_Figure_S3_183.tif
- Supplementary Figure S3/Supplementary_Figure_S3_184.tif
- Supplementary Figure S3/Supplementary_Figure_S3_185.tif
- Supplementary Figure S3/Supplementary_Figure_S3_186.tif
- Supplementary Figure S3/Supplementary_Figure_S3_187.tif
- Supplementary Figure S3/Supplementary_Figure_S3_188.tif
- Supplementary Figure S3/Supplementary_Figure_S3_189.tif
- Supplementary Figure S3/Supplementary_Figure_S3_190.tif
- Supplementary Figure S3/Supplementary_Figure_S3_191.tif
- Supplementary Figure S3/Supplementary_Figure_S3_192.tif
- Supplementary Figure S3/Supplementary_Figure_S3_193.tif
- Supplementary Figure S3/Supplementary_Figure_S3_194.tif
- Supplementary Figure S3/Supplementary_Figure_S3_195.tif
- Supplementary Figure S3/Supplementary_Figure_S3_196.tif
- Supplementary Figure S3/Supplementary_Figure_S3_197.tif
- Supplementary Figure S3/Supplementary_Figure_S3_198.tif
- Supplementary Figure S3/Supplementary_Figure_S3_199.tif
- Supplementary Figure S3/Supplementary_Figure_S3_200.tif
