# Supplementary material for: Nondestructive cellular-level 3D observation of mouse kidney using laboratory-based X-ray microscopy with paraffin-mediated contrast enhancement
Source: Sci Rep. 2022 Jun 8;12:9436. doi: 10.1038/s41598-022-13394-9 (PMC9177607; doi:10.1038/s41598-022-13394-9)
Supplement: Supplementary file 5 — Supplementary Information 5. [file 41598_2022_13394_MOESM5_ESM.zip]

Archive with 220 entries (220 files):
- Supplementary Figure S4/Supplementary_Figure_S4_001.tif
- Supplementary Figure S4/Supplementary_Figure_S4_002.tif
- Supplementary Figure S4/Supplementary_Figure_S4_003.tif
- Supplementary Figure S4/Supplementary_Figure_S4_004.tif
- Supplementary Figure S4/Supplementary_Figure_S4_005.tif
- Supplementary Figure S4/Supplementary_Figure_S4_006.tif
- Supplementary Figure S4/Supplementary_Figure_S4_007.tif
- Supplementary Figure S4/Supplementary_Figure_S4_008.tif
- Supplementary Figure S4/Supplementary_Figure_S4_009.tif
- Supplementary Figure S4/Supplementary_Figure_S4_010.tif
- Supplementary Figure S4/Supplementary_Figure_S4_011.tif
- Supplementary Figure S4/Supplementary_Figure_S4_012.tif
- Supplementary Figure S4/Supplementary_Figure_S4_013.tif
- Supplementary Figure S4/Supplementary_Figure_S4_014.tif
- Supplementary Figure S4/Supplementary_Figure_S4_015.tif
- Supplementary Figure S4/Supplementary_Figure_S4_016.tif
- Supplementary Figure S4/Supplementary_Figure_S4_017.tif
- Supplementary Figure S4/Supplementary_Figure_S4_018.tif
- Supplementary Figure S4/Supplementary_Figure_S4_019.tif
- Supplementary Figure S4/Supplementary_Figure_S4_020.tif
- Supplementary Figure S4/Supplementary_Figure_S4_021.tif
- Supplementary Figure S4/Supplementary_Figure_S4_022.tif
- Supplementary Figure S4/Supplementary_Figure_S4_023.tif
- Supplementary Figure S4/Supplementary_Figure_S4_024.tif
- Supplementary Figure S4/Supplementary_Figure_S4_025.tif
- Supplementary Figure S4/Supplementary_Figure_S4_026.tif
- Supplementary Figure S4/Supplementary_Figure_S4_027.tif
- Supplementary Figure S4/Supplementary_Figure_S4_028.tif
- Supplementary Figure S4/Supplementary_Figure_S4_029.tif
- Supplementary Figure S4/Supplementary_Figure_S4_030.tif
- Supplementary Figure S4/Supplementary_Figure_S4_031.tif
- Supplementary Figure S4/Supplementary_Figure_S4_032.tif
- Supplementary Figure S4/Supplementary_Figure_S4_033.tif
- Supplementary Figure S4/Supplementary_Figure_S4_034.tif
- Supplementary Figure S4/Supplementary_Figure_S4_035.tif
- Supplementary Figure S4/Supplementary_Figure_S4_036.tif
- Supplementary Figure S4/Supplementary_Figure_S4_037.tif
- Supplementary Figure S4/Supplementary_Figure_S4_038.tif
- Supplementary Figure S4/Supplementary_Figure_S4_039.tif
- Supplementary Figure S4/Supplementary_Figure_S4_040.tif
- Supplementary Figure S4/Supplementary_Figure_S4_041.tif
- Supplementary Figure S4/Supplementary_Figure_S4_042.tif
- Supplementary Figure S4/Supplementary_Figure_S4_043.tif
- Supplementary Figure S4/Supplementary_Figure_S4_044.tif
- Supplementary Figure S4/Supplementary_Figure_S4_045.tif
- Supplementary Figure S4/Supplementary_Figure_S4_046.tif
- Supplementary Figure S4/Supplementary_Figure_S4_047.tif
- Supplementary Figure S4/Supplementary_Figure_S4_048.tif
- Supplementary Figure S4/Supplementary_Figure_S4_049.tif
- Supplementary Figure S4/Supplementary_Figure_S4_050.tif
- Supplementary Figure S4/Supplementary_Figure_S4_051.tif
- Supplementary Figure S4/Supplementary_Figure_S4_052.tif
- Supplementary Figure S4/Supplementary_Figure_S4_053.tif
- Supplementary Figure S4/Supplementary_Figure_S4_054.tif
- Supplementary Figure S4/Supplementary_Figure_S4_055.tif
- Supplementary Figure S4/Supplementary_Figure_S4_056.tif
- Supplementary Figure S4/Supplementary_Figure_S4_057.tif
- Supplementary Figure S4/Supplementary_Figure_S4_058.tif
- Supplementary Figure S4/Supplementary_Figure_S4_059.tif
- Supplementary Figure S4/Supplementary_Figure_S4_060.tif
- Supplementary Figure S4/Supplementary_Figure_S4_061.tif
- Supplementary Figure S4/Supplementary_Figure_S4_062.tif
- Supplementary Figure S4/Supplementary_Figure_S4_063.tif
- Supplementary Figure S4/Supplementary_Figure_S4_064.tif
- Supplementary Figure S4/Supplementary_Figure_S4_065.tif
- Supplementary Figure S4/Supplementary_Figure_S4_066.tif
- Supplementary Figure S4/Supplementary_Figure_S4_067.tif
- Supplementary Figure S4/Supplementary_Figure_S4_068.tif
- Supplementary Figure S4/Supplementary_Figure_S4_069.tif
- Supplementary Figure S4/Supplementary_Figure_S4_070.tif
- Supplementary Figure S4/Supplementary_Figure_S4_071.tif
- Supplementary Figure S4/Supplementary_Figure_S4_072.tif
- Supplementary Figure S4/Supplementary_Figure_S4_073.tif
- Supplementary Figure S4/Supplementary_Figure_S4_074.tif
- Supplementary Figure S4/Supplementary_Figure_S4_075.tif
- Supplementary Figure S4/Supplementary_Figure_S4_076.tif
- Supplementary Figure S4/Supplementary_Figure_S4_077.tif
- Supplementary Figure S4/Supplementary_Figure_S4_078.tif
- Supplementary Figure S4/Supplementary_Figure_S4_079.tif
- Supplementary Figure S4/Supplementary_Figure_S4_080.tif
- Supplementary Figure S4/Supplementary_Figure_S4_081.tif
- Supplementary Figure S4/Supplementary_Figure_S4_082.tif
- Supplementary Figure S4/Supplementary_Figure_S4_083.tif
- Supplementary Figure S4/Supplementary_Figure_S4_084.tif
- Supplementary Figure S4/Supplementary_Figure_S4_085.tif
- Supplementary Figure S4/Supplementary_Figure_S4_086.tif
- Supplementary Figure S4/Supplementary_Figure_S4_087.tif
- Supplementary Figure S4/Supplementary_Figure_S4_088.tif
- Supplementary Figure S4/Supplementary_Figure_S4_089.tif
- Supplementary Figure S4/Supplementary_Figure_S4_090.tif
- Supplementary Figure S4/Supplementary_Figure_S4_091.tif
- Supplementary Figure S4/Supplementary_Figure_S4_092.tif
- Supplementary Figure S4/Supplementary_Figure_S4_093.tif
- Supplementary Figure S4/Supplementary_Figure_S4_094.tif
- Supplementary Figure S4/Supplementary_Figure_S4_095.tif
- Supplementary Figure S4/Supplementary_Figure_S4_096.tif
- Supplementary Figure S4/Supplementary_Figure_S4_097.tif
- Supplementary Figure S4/Supplementary_Figure_S4_098.tif
- Supplementary Figure S4/Supplementary_Figure_S4_099.tif
- Supplementary Figure S4/Supplementary_Figure_S4_100.tif
- Supplementary Figure S4/Supplementary_Figure_S4_101.tif
- Supplementary Figure S4/Supplementary_Figure_S4_102.tif
- Supplementary Figure S4/Supplementary_Figure_S4_103.tif
- Supplementary Figure S4/Supplementary_Figure_S4_104.tif
- Supplementary Figure S4/Supplementary_Figure_S4_105.tif
- Supplementary Figure S4/Supplementary_Figure_S4_106.tif
- Supplementary Figure S4/Supplementary_Figure_S4_107.tif
- Supplementary Figure S4/Supplementary_Figure_S4_108.tif
- Supplementary Figure S4/Supplementary_Figure_S4_109.tif
- Supplementary Figure S4/Supplementary_Figure_S4_110.tif
- Supplementary Figure S4/Supplementary_Figure_S4_111.tif
- Supplementary Figure S4/Supplementary_Figure_S4_112.tif
- Supplementary Figure S4/Supplementary_Figure_S4_113.tif
- Supplementary Figure S4/Supplementary_Figure_S4_114.tif
- Supplementary Figure S4/Supplementary_Figure_S4_115.tif
- Supplementary Figure S4/Supplementary_Figure_S4_116.tif
- Supplementary Figure S4/Supplementary_Figure_S4_117.tif
- Supplementary Figure S4/Supplementary_Figure_S4_118.tif
- Supplementary Figure S4/Supplementary_Figure_S4_119.tif
- Supplementary Figure S4/Supplementary_Figure_S4_120.tif
- Supplementary Figure S4/Supplementary_Figure_S4_121.tif
- Supplementary Figure S4/Supplementary_Figure_S4_122.tif
- Supplementary Figure S4/Supplementary_Figure_S4_123.tif
- Supplementary Figure S4/Supplementary_Figure_S4_124.tif
- Supplementary Figure S4/Supplementary_Figure_S4_125.tif
- Supplementary Figure S4/Supplementary_Figure_S4_126.tif
- Supplementary Figure S4/Supplementary_Figure_S4_127.tif
- Supplementary Figure S4/Supplementary_Figure_S4_128.tif
- Supplementary Figure S4/Supplementary_Figure_S4_129.tif
- Supplementary Figure S4/Supplementary_Figure_S4_130.tif
- Supplementary Figure S4/Supplementary_Figure_S4_131.tif
- Supplementary Figure S4/Supplementary_Figure_S4_132.tif
- Supplementary Figure S4/Supplementary_Figure_S4_133.tif
- Supplementary Figure S4/Supplementary_Figure_S4_134.tif
- Supplementary Figure S4/Supplementary_Figure_S4_135.tif
- Supplementary Figure S4/Supplementary_Figure_S4_136.tif
- Supplementary Figure S4/Supplementary_Figure_S4_137.tif
- Supplementary Figure S4/Supplementary_Figure_S4_138.tif
- Supplementary Figure S4/Supplementary_Figure_S4_139.tif
- Supplementary Figure S4/Supplementary_Figure_S4_140.tif
- Supplementary Figure S4/Supplementary_Figure_S4_141.tif
- Supplementary Figure S4/Supplementary_Figure_S4_142.tif
- Supplementary Figure S4/Supplementary_Figure_S4_143.tif
- Supplementary Figure S4/Supplementary_Figure_S4_144.tif
- Supplementary Figure S4/Supplementary_Figure_S4_145.tif
- Supplementary Figure S4/Supplementary_Figure_S4_146.tif
- Supplementary Figure S4/Supplementary_Figure_S4_147.tif
- Supplementary Figure S4/Supplementary_Figure_S4_148.tif
- Supplementary Figure S4/Supplementary_Figure_S4_149.tif
- Supplementary Figure S4/Supplementary_Figure_S4_150.tif
- Supplementary Figure S4/Supplementary_Figure_S4_151.tif
- Supplementary Figure S4/Supplementary_Figure_S4_152.tif
- Supplementary Figure S4/Supplementary_Figure_S4_153.tif
- Supplementary Figure S4/Supplementary_Figure_S4_154.tif
- Supplementary Figure S4/Supplementary_Figure_S4_155.tif
- Supplementary Figure S4/Supplementary_Figure_S4_156.tif
- Supplementary Figure S4/Supplementary_Figure_S4_157.tif
- Supplementary Figure S4/Supplementary_Figure_S4_158.tif
- Supplementary Figure S4/Supplementary_Figure_S4_159.tif
- Supplementary Figure S4/Supplementary_Figure_S4_160.tif
- Supplementary Figure S4/Supplementary_Figure_S4_161.tif
- Supplementary Figure S4/Supplementary_Figure_S4_162.tif
- Supplementary Figure S4/Supplementary_Figure_S4_163.tif
- Supplementary Figure S4/Supplementary_Figure_S4_164.tif
- Supplementary Figure S4/Supplementary_Figure_S4_165.tif
- Supplementary Figure S4/Supplementary_Figure_S4_166.tif
- Supplementary Figure S4/Supplementary_Figure_S4_167.tif
- Supplementary Figure S4/Supplementary_Figure_S4_168.tif
- Supplementary Figure S4/Supplementary_Figure_S4_169.tif
- Supplementary Figure S4/Supplementary_Figure_S4_170.tif
- Supplementary Figure S4/Supplementary_Figure_S4_171.tif
- Supplementary Figure S4/Supplementary_Figure_S4_172.tif
- Supplementary Figure S4/Supplementary_Figure_S4_173.tif
- Supplementary Figure S4/Supplementary_Figure_S4_174.tif
- Supplementary Figure S4/Supplementary_Figure_S4_175.tif
- Supplementary Figure S4/Supplementary_Figure_S4_176.tif
- Supplementary Figure S4/Supplementary_Figure_S4_177.tif
- Supplementary Figure S4/Supplementary_Figure_S4_178.tif
- Supplementary Figure S4/Supplementary_Figure_S4_179.tif
- Supplementary Figure S4/Supplementary_Figure_S4_180.tif
- Supplementary Figure S4/Supplementary_Figure_S4_181.tif
- Supplementary Figure S4/Supplementary_Figure_S4_182.tif
- Supplementary Figure S4/Supplementary_Figure_S4_183.tif
- Supplementary Figure S4/Supplementary_Figure_S4_184.tif
- Supplementary Figure S4/Supplementary_Figure_S4_185.tif
- Supplementary Figure S4/Supplementary_Figure_S4_186.tif
- Supplementary Figure S4/Supplementary_Figure_S4_187.tif
- Supplementary Figure S4/Supplementary_Figure_S4_188.tif
- Supplementary Figure S4/Supplementary_Figure_S4_189.tif
- Supplementary Figure S4/Supplementary_Figure_S4_190.tif
- Supplementary Figure S4/Supplementary_Figure_S4_191.tif
- Supplementary Figure S4/Supplementary_Figure_S4_192.tif
- Supplementary Figure S4/Supplementary_Figure_S4_193.tif
- Supplementary Figure S4/Supplementary_Figure_S4_194.tif
- Supplementary Figure S4/Supplementary_Figure_S4_195.tif
- Supplementary Figure S4/Supplementary_Figure_S4_196.tif
- Supplementary Figure S4/Supplementary_Figure_S4_197.tif
- Supplementary Figure S4/Supplementary_Figure_S4_198.tif
- Supplementary Figure S4/Supplementary_Figure_S4_199.tif
- Supplementary Figure S4/Supplementary_Figure_S4_200.tif
- Supplementary Figure S4/Supplementary_Figure_S4_201.tif
- Supplementary Figure S4/Supplementary_Figure_S4_202.tif
- Supplementary Figure S4/Supplementary_Figure_S4_203.tif
- Supplementary Figure S4/Supplementary_Figure_S4_204.tif
- Supplementary Figure S4/Supplementary_Figure_S4_205.tif
- Supplementary Figure S4/Supplementary_Figure_S4_206.tif
- Supplementary Figure S4/Supplementary_Figure_S4_207.tif
- Supplementary Figure S4/Supplementary_Figure_S4_208.tif
- Supplementary Figure S4/Supplementary_Figure_S4_209.tif
- Supplementary Figure S4/Supplementary_Figure_S4_210.tif
- Supplementary Figure S4/Supplementary_Figure_S4_211.tif
- Supplementary Figure S4/Supplementary_Figure_S4_212.tif
- Supplementary Figure S4/Supplementary_Figure_S4_213.tif
- Supplementary Figure S4/Supplementary_Figure_S4_214.tif
- Supplementary Figure S4/Supplementary_Figure_S4_215.tif
- Supplementary Figure S4/Supplementary_Figure_S4_216.tif
- Supplementary Figure S4/Supplementary_Figure_S4_217.tif
- Supplementary Figure S4/Supplementary_Figure_S4_218.tif
- Supplementary Figure S4/Supplementary_Figure_S4_219.tif
- Supplementary Figure S4/Supplementary_Figure_S4_220.tif
