# Supplementary material for: Nondestructive cellular-level 3D observation of mouse kidney using laboratory-based X-ray microscopy with paraffin-mediated contrast enhancement
Source: Sci Rep. 2022 Jun 8;12:9436. doi: 10.1038/s41598-022-13394-9 (PMC9177607; doi:10.1038/s41598-022-13394-9)
Supplement: Supplementary file 6 — Supplementary Information 6. [file 41598_2022_13394_MOESM6_ESM.zip]

Archive with 220 entries (220 files):
- Supplementary Figure S5/Supplementary_Figure_S5_001.tif
- Supplementary Figure S5/Supplementary_Figure_S5_002.tif
- Supplementary Figure S5/Supplementary_Figure_S5_003.tif
- Supplementary Figure S5/Supplementary_Figure_S5_004.tif
- Supplementary Figure S5/Supplementary_Figure_S5_005.tif
- Supplementary Figure S5/Supplementary_Figure_S5_006.tif
- Supplementary Figure S5/Supplementary_Figure_S5_007.tif
- Supplementary Figure S5/Supplementary_Figure_S5_008.tif
- Supplementary Figure S5/Supplementary_Figure_S5_009.tif
- Supplementary Figure S5/Supplementary_Figure_S5_010.tif
- Supplementary Figure S5/Supplementary_Figure_S5_011.tif
- Supplementary Figure S5/Supplementary_Figure_S5_012.tif
- Supplementary Figure S5/Supplementary_Figure_S5_013.tif
- Supplementary Figure S5/Supplementary_Figure_S5_014.tif
- Supplementary Figure S5/Supplementary_Figure_S5_015.tif
- Supplementary Figure S5/Supplementary_Figure_S5_016.tif
- Supplementary Figure S5/Supplementary_Figure_S5_017.tif
- Supplementary Figure S5/Supplementary_Figure_S5_018.tif
- Supplementary Figure S5/Supplementary_Figure_S5_019.tif
- Supplementary Figure S5/Supplementary_Figure_S5_020.tif
- Supplementary Figure S5/Supplementary_Figure_S5_021.tif
- Supplementary Figure S5/Supplementary_Figure_S5_022.tif
- Supplementary Figure S5/Supplementary_Figure_S5_023.tif
- Supplementary Figure S5/Supplementary_Figure_S5_024.tif
- Supplementary Figure S5/Supplementary_Figure_S5_025.tif
- Supplementary Figure S5/Supplementary_Figure_S5_026.tif
- Supplementary Figure S5/Supplementary_Figure_S5_027.tif
- Supplementary Figure S5/Supplementary_Figure_S5_028.tif
- Supplementary Figure S5/Supplementary_Figure_S5_029.tif
- Supplementary Figure S5/Supplementary_Figure_S5_030.tif
- Supplementary Figure S5/Supplementary_Figure_S5_031.tif
- Supplementary Figure S5/Supplementary_Figure_S5_032.tif
- Supplementary Figure S5/Supplementary_Figure_S5_033.tif
- Supplementary Figure S5/Supplementary_Figure_S5_034.tif
- Supplementary Figure S5/Supplementary_Figure_S5_035.tif
- Supplementary Figure S5/Supplementary_Figure_S5_036.tif
- Supplementary Figure S5/Supplementary_Figure_S5_037.tif
- Supplementary Figure S5/Supplementary_Figure_S5_038.tif
- Supplementary Figure S5/Supplementary_Figure_S5_039.tif
- Supplementary Figure S5/Supplementary_Figure_S5_040.tif
- Supplementary Figure S5/Supplementary_Figure_S5_041.tif
- Supplementary Figure S5/Supplementary_Figure_S5_042.tif
- Supplementary Figure S5/Supplementary_Figure_S5_043.tif
- Supplementary Figure S5/Supplementary_Figure_S5_044.tif
- Supplementary Figure S5/Supplementary_Figure_S5_045.tif
- Supplementary Figure S5/Supplementary_Figure_S5_046.tif
- Supplementary Figure S5/Supplementary_Figure_S5_047.tif
- Supplementary Figure S5/Supplementary_Figure_S5_048.tif
- Supplementary Figure S5/Supplementary_Figure_S5_049.tif
- Supplementary Figure S5/Supplementary_Figure_S5_050.tif
- Supplementary Figure S5/Supplementary_Figure_S5_051.tif
- Supplementary Figure S5/Supplementary_Figure_S5_052.tif
- Supplementary Figure S5/Supplementary_Figure_S5_053.tif
- Supplementary Figure S5/Supplementary_Figure_S5_054.tif
- Supplementary Figure S5/Supplementary_Figure_S5_055.tif
- Supplementary Figure S5/Supplementary_Figure_S5_056.tif
- Supplementary Figure S5/Supplementary_Figure_S5_057.tif
- Supplementary Figure S5/Supplementary_Figure_S5_058.tif
- Supplementary Figure S5/Supplementary_Figure_S5_059.tif
- Supplementary Figure S5/Supplementary_Figure_S5_060.tif
- Supplementary Figure S5/Supplementary_Figure_S5_061.tif
- Supplementary Figure S5/Supplementary_Figure_S5_062.tif
- Supplementary Figure S5/Supplementary_Figure_S5_063.tif
- Supplementary Figure S5/Supplementary_Figure_S5_064.tif
- Supplementary Figure S5/Supplementary_Figure_S5_065.tif
- Supplementary Figure S5/Supplementary_Figure_S5_066.tif
- Supplementary Figure S5/Supplementary_Figure_S5_067.tif
- Supplementary Figure S5/Supplementary_Figure_S5_068.tif
- Supplementary Figure S5/Supplementary_Figure_S5_069.tif
- Supplementary Figure S5/Supplementary_Figure_S5_070.tif
- Supplementary Figure S5/Supplementary_Figure_S5_071.tif
- Supplementary Figure S5/Supplementary_Figure_S5_072.tif
- Supplementary Figure S5/Supplementary_Figure_S5_073.tif
- Supplementary Figure S5/Supplementary_Figure_S5_074.tif
- Supplementary Figure S5/Supplementary_Figure_S5_075.tif
- Supplementary Figure S5/Supplementary_Figure_S5_076.tif
- Supplementary Figure S5/Supplementary_Figure_S5_077.tif
- Supplementary Figure S5/Supplementary_Figure_S5_078.tif
- Supplementary Figure S5/Supplementary_Figure_S5_079.tif
- Supplementary Figure S5/Supplementary_Figure_S5_080.tif
- Supplementary Figure S5/Supplementary_Figure_S5_081.tif
- Supplementary Figure S5/Supplementary_Figure_S5_082.tif
- Supplementary Figure S5/Supplementary_Figure_S5_083.tif
- Supplementary Figure S5/Supplementary_Figure_S5_084.tif
- Supplementary Figure S5/Supplementary_Figure_S5_085.tif
- Supplementary Figure S5/Supplementary_Figure_S5_086.tif
- Supplementary Figure S5/Supplementary_Figure_S5_087.tif
- Supplementary Figure S5/Supplementary_Figure_S5_088.tif
- Supplementary Figure S5/Supplementary_Figure_S5_089.tif
- Supplementary Figure S5/Supplementary_Figure_S5_090.tif
- Supplementary Figure S5/Supplementary_Figure_S5_091.tif
- Supplementary Figure S5/Supplementary_Figure_S5_092.tif
- Supplementary Figure S5/Supplementary_Figure_S5_093.tif
- Supplementary Figure S5/Supplementary_Figure_S5_094.tif
- Supplementary Figure S5/Supplementary_Figure_S5_095.tif
- Supplementary Figure S5/Supplementary_Figure_S5_096.tif
- Supplementary Figure S5/Supplementary_Figure_S5_097.tif
- Supplementary Figure S5/Supplementary_Figure_S5_098.tif
- Supplementary Figure S5/Supplementary_Figure_S5_099.tif
- Supplementary Figure S5/Supplementary_Figure_S5_100.tif
- Supplementary Figure S5/Supplementary_Figure_S5_101.tif
- Supplementary Figure S5/Supplementary_Figure_S5_102.tif
- Supplementary Figure S5/Supplementary_Figure_S5_103.tif
- Supplementary Figure S5/Supplementary_Figure_S5_104.tif
- Supplementary Figure S5/Supplementary_Figure_S5_105.tif
- Supplementary Figure S5/Supplementary_Figure_S5_106.tif
- Supplementary Figure S5/Supplementary_Figure_S5_107.tif
- Supplementary Figure S5/Supplementary_Figure_S5_108.tif
- Supplementary Figure S5/Supplementary_Figure_S5_109.tif
- Supplementary Figure S5/Supplementary_Figure_S5_110.tif
- Supplementary Figure S5/Supplementary_Figure_S5_111.tif
- Supplementary Figure S5/Supplementary_Figure_S5_112.tif
- Supplementary Figure S5/Supplementary_Figure_S5_113.tif
- Supplementary Figure S5/Supplementary_Figure_S5_114.tif
- Supplementary Figure S5/Supplementary_Figure_S5_115.tif
- Supplementary Figure S5/Supplementary_Figure_S5_116.tif
- Supplementary Figure S5/Supplementary_Figure_S5_117.tif
- Supplementary Figure S5/Supplementary_Figure_S5_118.tif
- Supplementary Figure S5/Supplementary_Figure_S5_119.tif
- Supplementary Figure S5/Supplementary_Figure_S5_120.tif
- Supplementary Figure S5/Supplementary_Figure_S5_121.tif
- Supplementary Figure S5/Supplementary_Figure_S5_122.tif
- Supplementary Figure S5/Supplementary_Figure_S5_123.tif
- Supplementary Figure S5/Supplementary_Figure_S5_124.tif
- Supplementary Figure S5/Supplementary_Figure_S5_125.tif
- Supplementary Figure S5/Supplementary_Figure_S5_126.tif
- Supplementary Figure S5/Supplementary_Figure_S5_127.tif
- Supplementary Figure S5/Supplementary_Figure_S5_128.tif
- Supplementary Figure S5/Supplementary_Figure_S5_129.tif
- Supplementary Figure S5/Supplementary_Figure_S5_130.tif
- Supplementary Figure S5/Supplementary_Figure_S5_131.tif
- Supplementary Figure S5/Supplementary_Figure_S5_132.tif
- Supplementary Figure S5/Supplementary_Figure_S5_133.tif
- Supplementary Figure S5/Supplementary_Figure_S5_134.tif
- Supplementary Figure S5/Supplementary_Figure_S5_135.tif
- Supplementary Figure S5/Supplementary_Figure_S5_136.tif
- Supplementary Figure S5/Supplementary_Figure_S5_137.tif
- Supplementary Figure S5/Supplementary_Figure_S5_138.tif
- Supplementary Figure S5/Supplementary_Figure_S5_139.tif
- Supplementary Figure S5/Supplementary_Figure_S5_140.tif
- Supplementary Figure S5/Supplementary_Figure_S5_141.tif
- Supplementary Figure S5/Supplementary_Figure_S5_142.tif
- Supplementary Figure S5/Supplementary_Figure_S5_143.tif
- Supplementary Figure S5/Supplementary_Figure_S5_144.tif
- Supplementary Figure S5/Supplementary_Figure_S5_145.tif
- Supplementary Figure S5/Supplementary_Figure_S5_146.tif
- Supplementary Figure S5/Supplementary_Figure_S5_147.tif
- Supplementary Figure S5/Supplementary_Figure_S5_148.tif
- Supplementary Figure S5/Supplementary_Figure_S5_149.tif
- Supplementary Figure S5/Supplementary_Figure_S5_150.tif
- Supplementary Figure S5/Supplementary_Figure_S5_151.tif
- Supplementary Figure S5/Supplementary_Figure_S5_152.tif
- Supplementary Figure S5/Supplementary_Figure_S5_153.tif
- Supplementary Figure S5/Supplementary_Figure_S5_154.tif
- Supplementary Figure S5/Supplementary_Figure_S5_155.tif
- Supplementary Figure S5/Supplementary_Figure_S5_156.tif
- Supplementary Figure S5/Supplementary_Figure_S5_157.tif
- Supplementary Figure S5/Supplementary_Figure_S5_158.tif
- Supplementary Figure S5/Supplementary_Figure_S5_159.tif
- Supplementary Figure S5/Supplementary_Figure_S5_160.tif
- Supplementary Figure S5/Supplementary_Figure_S5_161.tif
- Supplementary Figure S5/Supplementary_Figure_S5_162.tif
- Supplementary Figure S5/Supplementary_Figure_S5_163.tif
- Supplementary Figure S5/Supplementary_Figure_S5_164.tif
- Supplementary Figure S5/Supplementary_Figure_S5_165.tif
- Supplementary Figure S5/Supplementary_Figure_S5_166.tif
- Supplementary Figure S5/Supplementary_Figure_S5_167.tif
- Supplementary Figure S5/Supplementary_Figure_S5_168.tif
- Supplementary Figure S5/Supplementary_Figure_S5_169.tif
- Supplementary Figure S5/Supplementary_Figure_S5_170.tif
- Supplementary Figure S5/Supplementary_Figure_S5_171.tif
- Supplementary Figure S5/Supplementary_Figure_S5_172.tif
- Supplementary Figure S5/Supplementary_Figure_S5_173.tif
- Supplementary Figure S5/Supplementary_Figure_S5_174.tif
- Supplementary Figure S5/Supplementary_Figure_S5_175.tif
- Supplementary Figure S5/Supplementary_Figure_S5_176.tif
- Supplementary Figure S5/Supplementary_Figure_S5_177.tif
- Supplementary Figure S5/Supplementary_Figure_S5_178.tif
- Supplementary Figure S5/Supplementary_Figure_S5_179.tif
- Supplementary Figure S5/Supplementary_Figure_S5_180.tif
- Supplementary Figure S5/Supplementary_Figure_S5_181.tif
- Supplementary Figure S5/Supplementary_Figure_S5_182.tif
- Supplementary Figure S5/Supplementary_Figure_S5_183.tif
- Supplementary Figure S5/Supplementary_Figure_S5_184.tif
- Supplementary Figure S5/Supplementary_Figure_S5_185.tif
- Supplementary Figure S5/Supplementary_Figure_S5_186.tif
- Supplementary Figure S5/Supplementary_Figure_S5_187.tif
- Supplementary Figure S5/Supplementary_Figure_S5_188.tif
- Supplementary Figure S5/Supplementary_Figure_S5_189.tif
- Supplementary Figure S5/Supplementary_Figure_S5_190.tif
- Supplementary Figure S5/Supplementary_Figure_S5_191.tif
- Supplementary Figure S5/Supplementary_Figure_S5_192.tif
- Supplementary Figure S5/Supplementary_Figure_S5_193.tif
- Supplementary Figure S5/Supplementary_Figure_S5_194.tif
- Supplementary Figure S5/Supplementary_Figure_S5_195.tif
- Supplementary Figure S5/Supplementary_Figure_S5_196.tif
- Supplementary Figure S5/Supplementary_Figure_S5_197.tif
- Supplementary Figure S5/Supplementary_Figure_S5_198.tif
- Supplementary Figure S5/Supplementary_Figure_S5_199.tif
- Supplementary Figure S5/Supplementary_Figure_S5_200.tif
- Supplementary Figure S5/Supplementary_Figure_S5_201.tif
- Supplementary Figure S5/Supplementary_Figure_S5_202.tif
- Supplementary Figure S5/Supplementary_Figure_S5_203.tif
- Supplementary Figure S5/Supplementary_Figure_S5_204.tif
- Supplementary Figure S5/Supplementary_Figure_S5_205.tif
- Supplementary Figure S5/Supplementary_Figure_S5_206.tif
- Supplementary Figure S5/Supplementary_Figure_S5_207.tif
- Supplementary Figure S5/Supplementary_Figure_S5_208.tif
- Supplementary Figure S5/Supplementary_Figure_S5_209.tif
- Supplementary Figure S5/Supplementary_Figure_S5_210.tif
- Supplementary Figure S5/Supplementary_Figure_S5_211.tif
- Supplementary Figure S5/Supplementary_Figure_S5_212.tif
- Supplementary Figure S5/Supplementary_Figure_S5_213.tif
- Supplementary Figure S5/Supplementary_Figure_S5_214.tif
- Supplementary Figure S5/Supplementary_Figure_S5_215.tif
- Supplementary Figure S5/Supplementary_Figure_S5_216.tif
- Supplementary Figure S5/Supplementary_Figure_S5_217.tif
- Supplementary Figure S5/Supplementary_Figure_S5_218.tif
- Supplementary Figure S5/Supplementary_Figure_S5_219.tif
- Supplementary Figure S5/Supplementary_Figure_S5_220.tif
